# Supplementary material for: Nanometer Scale Titanium Surface Texturing Are Detected by Signaling Pathways Involving Transient FAK and Src Activations
Source: PLoS One. 2014 Jul 7;9(7):e95662. doi: 10.1371/journal.pone.0095662 (PMC4085036; doi:10.1371/journal.pone.0095662)
Supplement: Data S1 — (XLS) [file pone.0095662.s001.xls]

## Sheet: M
protein.key	protein.Entry	protein.Accession	protein.Description			protein.ngramOnColumn	protein.avgMass	protein.fmolOnColumn																								protein.score	protein.Key_ForHomologs
12140	G3MZ21	G3MZ21_BOVIN	Uncharacterized protein OS Bos taurus PE 3 SV 1			0.9785	125635780	778820																								8640205	2293 2294 10653 13167 23231 24648
4	P01966	HBA_BOVIN	HEMOGLOBIN ALPHA CHAIN			11733	150531940	779429																								5962331	2292
29	P34955	A1AT_BOVIN	Alpha 1 antiproteinase OS Bos taurus GN SERPINA1 PE 1 SV 1			15209	461040823	329893																								1820858
8125	Q3ZBS7	Q3ZBS7_BOVIN	Uncharacterized protein OS Bos taurus GN VTN PE 2 SV 1			45308	535752870	845691																								1753654
1908	P12763	FETUA_BOVIN	Alpha 2 HS glycoprotein OS Bos taurus GN AHSG PE 1 SV 2			98245	384188793	2557208																								52070710	16566 19354
24487	B0JYQ0	B0JYQ0_BOVIN	ALB protein OS Bos taurus GN ALB PE 2 SV 1			197122	692937245	2844736																								9289850	1 205
19354	B0JYN6	B0JYN6_BOVIN	Alpha 2 HS glycoprotein OS Bos taurus GN AHSG PE 2 SV 1				384188793																									52070710	1908 16566
16566	Q9TRP4	Q9TRP4_BOVIN	Fetuin Fragment OS Bos taurus PE 1 SV 1				23386987																									47626370	1908 19354
2293	P02081	HBBF_BOVIN	Hemoglobin fetal subunit beta OS Bos taurus PE 1 SV 1				158592526																									8640205	2294 10653 12140 13167 23231 24648
205	P02769	ALBU_BOVIN	Serum albumin OS Bos taurus GN ALB PE 1 SV 4				692936779																									8474254	1 24487
1	P02769	ALBU_BOVIN	SERUM ALBUMIN PRECURSOR				692936779																									8474254	205 24487
13167	G3N1Y3	G3N1Y3_BOVIN	Uncharacterized protein Fragment OS Bos taurus PE 3 SV 1				129739410																									6945094	2293 2294 10653 12140 23231 24648
2292	P01966	HBA_BOVIN	Hemoglobin subunit alpha OS Bos taurus GN HBA PE 1 SV 2				151843926																									5962331	4
23231	D4QBB3	D4QBB3_BOVIN	Hemoglobin beta OS Bos taurus GN HBB PE 3 SV 1				159793462																									5176934	2293 2294 10653 12140 13167 24648
24648	D4QBB4	D4QBB4_BOVIN	Hemoglobin beta OS Bos taurus GN HBB PE 2 SV 1				159544233																									5176934	2293 2294 10653 12140 13167 23231
10653	E1BEL8	E1BEL8_BOVIN	Uncharacterized protein OS Bos taurus GN LOC100850173 PE 3 SV 1				160705683																									5176934	2293 2294 12140 13167 23231 24648
2294	P02070	HBB_BOVIN	Hemoglobin subunit beta OS Bos taurus GN HBB PE 1 SV 1				159544233																									5176934	2293 10653 12140 13167 23231 24648
		Massa total	367618

## Sheet: DAA
protein.key	protein.Entry	protein.Accession	protein.Description		protein.ngramOnColumn	protein.avgMass	protein.fmolOnColumn
37184	REVERSE5539	Reversed	Sequence 5539		0.6857	464180069	147717
308	P15497	APOA1_BOVIN	Apolipoprotein A I OS Bos taurus GN APOA1 PE 1 SV 3		30956	302763720	1022456
1909	Q58D62	FETUB_BOVIN	Fetuin B OS Bos taurus GN FETUB PE 2 SV 1		48560	426634269	1138205
32	Q7SIH1	A2MG_BOVIN	Alpha 2 macroglobulin OS Bos taurus GN A2M PE 1 SV 2		132346	1675764328	789764
28251	E1BA23	E1BA23_BOVIN	Uncharacterized protein Fragment OS Bos taurus PE 4 SV 2		136956	892662761	1534243
5552	Q29443	TRFE_BOVIN	Serotransferrin OS Bos taurus GN TF PE 2 SV 1		165003	777534785	2122128
2293	P02081	HBBF_BOVIN	Hemoglobin fetal subunit beta OS Bos taurus PE 1 SV 1		205131	158592526	12934460
5320	P00735	THRB_BOVIN	Prothrombin OS Bos taurus GN F2 PE 1 SV 2		233231	705057365	3307968
4	P01966	HBA_BOVIN	HEMOGLOBIN ALPHA CHAIN		261426	150531940	17366830
29	P34955	A1AT_BOVIN	Alpha 1 antiproteinase OS Bos taurus GN SERPINA1 PE 1 SV 1		284338	461040823	6167301
8125	Q3ZBS7	Q3ZBS7_BOVIN	Uncharacterized protein OS Bos taurus GN VTN PE 2 SV 1		296852	535752870	5540846
1908	P12763	FETUA_BOVIN	Alpha 2 HS glycoprotein OS Bos taurus GN AHSG PE 1 SV 2		899357	384188793	23409240
4759	A6QQL3	SEP14_BOVIN	Septin 14 OS Bos taurus GN SEPT14 PE 2 SV 1		1737855	501463492	34655660
1	P02769	ALBU_BOVIN	SERUM ALBUMIN PRECURSOR		2503958	692936779	36135440
24487	B0JYQ0	B0JYQ0_BOVIN	ALB protein OS Bos taurus GN ALB PE 2 SV 1		2503960	692937245	36135440
19354	B0JYN6	B0JYN6_BOVIN	Alpha 2 HS glycoprotein OS Bos taurus GN AHSG PE 2 SV 1			384188793
16566	Q9TRP4	Q9TRP4_BOVIN	Fetuin Fragment OS Bos taurus PE 1 SV 1			23386987
13167	G3N1Y3	G3N1Y3_BOVIN	Uncharacterized protein Fragment OS Bos taurus PE 3 SV 1			129739410
12140	G3MZ21	G3MZ21_BOVIN	Uncharacterized protein OS Bos taurus PE 3 SV 1			125635780
205	P02769	ALBU_BOVIN	Serum albumin OS Bos taurus GN ALB PE 1 SV 4			692936779
2292	P01966	HBA_BOVIN	Hemoglobin subunit alpha OS Bos taurus GN HBA PE 1 SV 2			151843926
23231	D4QBB3	D4QBB3_BOVIN	Hemoglobin beta OS Bos taurus GN HBB PE 3 SV 1			159793462
2294	P02070	HBB_BOVIN	Hemoglobin subunit beta OS Bos taurus GN HBB PE 1 SV 1			159544233
24648	D4QBB4	D4QBB4_BOVIN	Hemoglobin beta OS Bos taurus GN HBB PE 2 SV 1			159544233
10653	E1BEL8	E1BEL8_BOVIN	Uncharacterized protein OS Bos taurus GN LOC100850173 PE 3 SV 1			160705683
12918	G3X6N3	G3X6N3_BOVIN	Serotransferrin OS Bos taurus GN TF PE 4 SV 1			776664035
26543	R9QSM8	R9QSM8_BOVIN	Alpha 2 macroglobulin OS Bos taurus GN A2M PE 2 SV 1			1333868159
15971	K4JBR5	K4JBR5_BOVIN	Alpha 2 macroglobulin variant 1 OS Bos taurus GN A2M PE 2 SV 1			1151909782
17658	K4JDT2	K4JDT2_BOVIN	Alpha 2 macroglobulin variant 20 OS Bos taurus GN A2M PE 2 SV 1			983437018
15176	K4JF16	K4JF16_BOVIN	Alpha 2 macroglobulin variant 23 OS Bos taurus GN A2M PE 2 SV 1			1013601453
28672	K4JR88	K4JR88_BOVIN	Alpha 2 macroglobulin variant 22 OS Bos taurus GN A2M PE 2 SV 1			773947428
20962	F1MCD0	F1MCD0_BOVIN	Septin 14 OS Bos taurus GN SEPT14 PE 3 SV 1			501213602
		Massa total	9.43993e+06

## Sheet: AAMB
protein.key	protein.Entry	protein.Accession	protein.Description		protein.ngramOnColumn	protein.avgMass	protein.fmolOnColumn								protein.score	protein.Key_ForHomologs
28	Q3SZR3	A1AG_BOVIN	Alpha 1 acid glycoprotein OS Bos taurus GN ORM1 PE 2 SV 1		15611	231824993	673402								1730586	8656
780	Q0VD05	CCG3_BOVIN	Voltage dependent calcium channel gamma 3 subunit OS Bos taurus GN CACNG3 PE 2 SV 1		20776	355005774	585231								285196
1909	Q58D62	FETUB_BOVIN	Fetuin B OS Bos taurus GN FETUB PE 2 SV 1		29443	426634269	690121								2344516
15176	K4JF16	K4JF16_BOVIN	Alpha 2 macroglobulin variant 23 OS Bos taurus GN A2M PE 2 SV 1		34350	1013601453	338894								681210	32 15971 17658 26543 28672
2293	P02081	HBBF_BOVIN	Hemoglobin fetal subunit beta OS Bos taurus PE 1 SV 1		64308	158592526	4054899								45364210	2294 10653 12140 13167 23231 24648
28251	E1BA23	E1BA23_BOVIN	Uncharacterized protein Fragment OS Bos taurus PE 4 SV 2		88269	892662761	988830								102820
5552	Q29443	TRFE_BOVIN	Serotransferrin OS Bos taurus GN TF PE 2 SV 1		95560	777534785	1229013								2063751	12918
8125	Q3ZBS7	Q3ZBS7_BOVIN	Uncharacterized protein OS Bos taurus GN VTN PE 2 SV 1		100104	535752870	1868478								4990440
4	P01966	HBA_BOVIN	HEMOGLOBIN ALPHA CHAIN		112827	150531940	7495233								49739000	2292
5320	P00735	THRB_BOVIN	Prothrombin OS Bos taurus GN F2 PE 1 SV 2		119628	705057365	1696713								977714
29	P34955	A1AT_BOVIN	Alpha 1 antiproteinase OS Bos taurus GN SERPINA1 PE 1 SV 1		165754	461040823	3595214								20483440
1908	P12763	FETUA_BOVIN	Alpha 2 HS glycoprotein OS Bos taurus GN AHSG PE 1 SV 2		530914	384188793	13819100								171292000	16566 19354
1	P02769	ALBU_BOVIN	SERUM ALBUMIN PRECURSOR		1354612	692936779	19548850								69410950	205 24487
24487	B0JYQ0	B0JYQ0_BOVIN	ALB protein OS Bos taurus GN ALB PE 2 SV 1		1354613	692937245	19548850								72355910	1 205
28672	K4JR88	K4JR88_BOVIN	Alpha 2 macroglobulin variant 22 OS Bos taurus GN A2M PE 2 SV 1			773947428									522911	32 15176 15971 17658 26543
17658	K4JDT2	K4JDT2_BOVIN	Alpha 2 macroglobulin variant 20 OS Bos taurus GN A2M PE 2 SV 1			983437018									587201	32 15176 15971 26543 28672
32	Q7SIH1	A2MG_BOVIN	Alpha 2 macroglobulin OS Bos taurus GN A2M PE 1 SV 2			1675764328									681210	15176 15971 17658 26543 28672
26543	R9QSM8	R9QSM8_BOVIN	Alpha 2 macroglobulin OS Bos taurus GN A2M PE 2 SV 1			1333868159									681210	32 15176 15971 17658 28672
15971	K4JBR5	K4JBR5_BOVIN	Alpha 2 macroglobulin variant 1 OS Bos taurus GN A2M PE 2 SV 1			1151909782									681210	32 15176 17658 26543 28672
8656	Q5GN72	Q5GN72_BOVIN	Alpha 1 acid glycoprotein OS Bos taurus GN agp PE 2 SV 2			231585176									1730586	28
12918	G3X6N3	G3X6N3_BOVIN	Serotransferrin OS Bos taurus GN TF PE 4 SV 1			776664035									2063751	5552
10653	E1BEL8	E1BEL8_BOVIN	Uncharacterized protein OS Bos taurus GN LOC100850173 PE 3 SV 1			160705683									15308320	2293 2294 12140 13167 23231 24648
24648	D4QBB4	D4QBB4_BOVIN	Hemoglobin beta OS Bos taurus GN HBB PE 2 SV 1			159544233									17892130	2293 2294 10653 12140 13167 23231
2294	P02070	HBB_BOVIN	Hemoglobin subunit beta OS Bos taurus GN HBB PE 1 SV 1			159544233									17892130	2293 10653 12140 13167 23231 24648
23231	D4QBB3	D4QBB3_BOVIN	Hemoglobin beta OS Bos taurus GN HBB PE 3 SV 1			159793462									17980000	2293 2294 10653 12140 13167 24648
13167	G3N1Y3	G3N1Y3_BOVIN	Uncharacterized protein Fragment OS Bos taurus PE 3 SV 1			129739410									41308540	2293 2294 10653 12140 23231 24648
12140	G3MZ21	G3MZ21_BOVIN	Uncharacterized protein OS Bos taurus PE 3 SV 1			125635780									42855780	2293 2294 10653 13167 23231 24648
2292	P01966	HBA_BOVIN	Hemoglobin subunit alpha OS Bos taurus GN HBA PE 1 SV 2			151843926									49739000	4
205	P02769	ALBU_BOVIN	Serum albumin OS Bos taurus GN ALB PE 1 SV 4			692936779									69410950	1 24487
16566	Q9TRP4	Q9TRP4_BOVIN	Fetuin Fragment OS Bos taurus PE 1 SV 1			23386987									151241400	1908 19354
19354	B0JYN6	B0JYN6_BOVIN	Alpha 2 HS glycoprotein OS Bos taurus GN AHSG PE 2 SV 1			384188793									171292000	1908 16566

## Sheet: MBAA
protein.key	protein.Entry	protein.Accession	protein.Description			protein.ngramOnColumn	protein.avgMass	protein.fmolOnColumn
9538	Q6LBN7	Q6LBN7_BOVIN	Lactoferrin Fragment OS Bos taurus PE 2 SV 1			0.2175	751820538	28923
5624	O46375	TTHY_BOVIN	Transthyretin OS Bos taurus GN TTR PE 1 SV 1			0.6799	157270054	432326
16685	K4JDR8	K4JDR8_BOVIN	Alpha 2 macroglobulin variant 5 OS Bos taurus GN A2M PE 2 SV 1			10451	450747770	231855
11120	F1MZ26	F1MZ26_BOVIN	Uncharacterized protein Fragment OS Bos taurus PE 3 SV 2			11360	345083918	329194
11440	F1MD83	F1MD83_BOVIN	Platelet factor 4 OS Bos taurus GN PF4 PE 4 SV 1			13661	125668107	1087082
28	Q3SZR3	A1AG_BOVIN	Alpha 1 acid glycoprotein OS Bos taurus GN ORM1 PE 2 SV 1			24043	231824993	1037124
23231	D4QBB3	D4QBB3_BOVIN	Hemoglobin beta OS Bos taurus GN HBB PE 3 SV 1			26580	159793462	1663419
4947	A2I7N1	SPA35_BOVIN	Serpin A3 5 OS Bos taurus GN SERPINA3 5 PE 3 SV 1			27667	463974759	596298
11876	F1MNV5	F1MNV5_BOVIN	Kininogen 1 OS Bos taurus GN KNG1 PE 2 SV 2			29029	484219445	599500
308	P15497	APOA1_BOVIN	Apolipoprotein A I OS Bos taurus GN APOA1 PE 1 SV 3			29269	302763720	966729
5835	Q3MHN5	VTDB_BOVIN	Vitamin D binding protein OS Bos taurus GN GC PE 2 SV 1			37780	533422589	708255
16830	F1MNW4	F1MNW4_BOVIN	Inter alpha trypsin inhibitor heavy chain H2 OS Bos taurus GN ITIH2 PE 4 SV 2			42926	1061565264	404366
1909	Q58D62	FETUB_BOVIN	Fetuin B OS Bos taurus GN FETUB PE 2 SV 1			53908	426634269	1263564
44238	REVERSE12593	Reversed	Sequence 12593			69300	369745883	1874258
1907	Q3SZ57	FETA_BOVIN	Alpha fetoprotein OS Bos taurus GN AFP PE 2 SV 1			119640	685879201	1744325
8125	Q3ZBS7	Q3ZBS7_BOVIN	Uncharacterized protein OS Bos taurus GN VTN PE 2 SV 1			149905	535752870	2798032
2293	P02081	HBBF_BOVIN	Hemoglobin fetal subunit beta OS Bos taurus PE 1 SV 1			173210	158592526	10921690
32	Q7SIH1	A2MG_BOVIN	Alpha 2 macroglobulin OS Bos taurus GN A2M PE 1 SV 2			180656	1675764328	1078049
12918	G3X6N3	G3X6N3_BOVIN	Serotransferrin OS Bos taurus GN TF PE 4 SV 1			183935	776664035	2368270
5320	P00735	THRB_BOVIN	Prothrombin OS Bos taurus GN F2 PE 1 SV 2			208315	705057365	2954585
4	P01966	HBA_BOVIN	HEMOGLOBIN ALPHA CHAIN			258683	150531940	17184580
29	P34955	A1AT_BOVIN	Alpha 1 antiproteinase OS Bos taurus GN SERPINA1 PE 1 SV 1			286255	461040823	6208893
1908	P12763	FETUA_BOVIN	Alpha 2 HS glycoprotein OS Bos taurus GN AHSG PE 1 SV 2			785549	384188793	20446940
1	P02769	ALBU_BOVIN	SERUM ALBUMIN PRECURSOR			2433447	692936779	35117880
24487	B0JYQ0	B0JYQ0_BOVIN	ALB protein OS Bos taurus GN ALB PE 2 SV 1			2433449	692937245	35117880
19354	B0JYN6	B0JYN6_BOVIN	Alpha 2 HS glycoprotein OS Bos taurus GN AHSG PE 2 SV 1				384188793
13167	G3N1Y3	G3N1Y3_BOVIN	Uncharacterized protein Fragment OS Bos taurus PE 3 SV 1				129739410
12140	G3MZ21	G3MZ21_BOVIN	Uncharacterized protein OS Bos taurus PE 3 SV 1				125635780
205	P02769	ALBU_BOVIN	Serum albumin OS Bos taurus GN ALB PE 1 SV 4				692936779
2292	P01966	HBA_BOVIN	Hemoglobin subunit alpha OS Bos taurus GN HBA PE 1 SV 2				151843926
16566	Q9TRP4	Q9TRP4_BOVIN	Fetuin Fragment OS Bos taurus PE 1 SV 1				23386987
2294	P02070	HBB_BOVIN	Hemoglobin subunit beta OS Bos taurus GN HBB PE 1 SV 1				159544233
24648	D4QBB4	D4QBB4_BOVIN	Hemoglobin beta OS Bos taurus GN HBB PE 2 SV 1				159544233
10653	E1BEL8	E1BEL8_BOVIN	Uncharacterized protein OS Bos taurus GN LOC100850173 PE 3 SV 1				160705683
5552	Q29443	TRFE_BOVIN	Serotransferrin OS Bos taurus GN TF PE 2 SV 1				777534785
15971	K4JBR5	K4JBR5_BOVIN	Alpha 2 macroglobulin variant 1 OS Bos taurus GN A2M PE 2 SV 1				1151909782
26543	R9QSM8	R9QSM8_BOVIN	Alpha 2 macroglobulin OS Bos taurus GN A2M PE 2 SV 1				1333868159
17658	K4JDT2	K4JDT2_BOVIN	Alpha 2 macroglobulin variant 20 OS Bos taurus GN A2M PE 2 SV 1				983437018
15176	K4JF16	K4JF16_BOVIN	Alpha 2 macroglobulin variant 23 OS Bos taurus GN A2M PE 2 SV 1				1013601453
28672	K4JR88	K4JR88_BOVIN	Alpha 2 macroglobulin variant 22 OS Bos taurus GN A2M PE 2 SV 1				773947428
30023	K4JBS4	K4JBS4_BOVIN	Alpha 2 macroglobulin variant 11 OS Bos taurus GN A2M PE 2 SV 1				455037150
25263	K4JBR9	K4JBR9_BOVIN	Alpha 2 macroglobulin variant 6 OS Bos taurus GN A2M PE 2 SV 1				527459880
31041	K4JR71	K4JR71_BOVIN	Alpha 2 macroglobulin variant 2 OS Bos taurus GN A2M PE 2 SV 1				393134288
30403	K4JBT0	K4JBT0_BOVIN	Alpha 2 macroglobulin variant 21 OS Bos taurus GN A2M PE 2 SV 1				320444564
21851	A6QPP9	A6QPP9_BOVIN	PF4 protein OS Bos taurus GN PF4 PE 4 SV 1				126088913
8656	Q5GN72	Q5GN72_BOVIN	Alpha 1 acid glycoprotein OS Bos taurus GN agp PE 2 SV 2				231585176
26111	I7CT57	I7CT57_BOVIN	Vitamin D binding protein OS Bos taurus PE 2 SV 1				533282350
11728	F1N5M2	F1N5M2_BOVIN	Vitamin D binding protein OS Bos taurus GN GC PE 4 SV 2				533562888
18638	K4JB97	K4JB97_BOVIN	Alpha 2 macroglobulin variant 4 OS Bos taurus GN A2M PE 2 SV 1				423326194
20274	K4JR81	K4JR81_BOVIN	Alpha 2 macroglobulin variant 12 OS Bos taurus GN A2M PE 2 SV 1				617115388
12616	K4JF13	K4JF13_BOVIN	Alpha 2 macroglobulin variant 18 OS Bos taurus GN A2M PE 2 SV 1				450135928
12629	K4JDS3	K4JDS3_BOVIN	Alpha 2 macroglobulin variant 10 OS Bos taurus GN A2M PE 2 SV 1				523367363
26513	K4JBA2	K4JBA2_BOVIN	Alpha 2 macroglobulin variant 9 OS Bos taurus GN A2M PE 2 SV 1				437772326
28339	K4JDS8	K4JDS8_BOVIN	Alpha 2 macroglobulin variant 15 OS Bos taurus GN A2M PE 2 SV 1				362287840
22549	C7FE01	C7FE01_BOVIN	Lactoferrin Fragment OS Bos taurus PE 2 SV 1				762753543
26425	B3VTM3	B3VTM3_BOVIN	Lactoferrin OS Bos taurus PE 2 SV 1				780566343
5553	P24627	TRFL_BOVIN	Lactotransferrin OS Bos taurus GN LTF PE 1 SV 2				780566343
25317	B9VPZ5	B9VPZ5_BOVIN	Lactoferrin OS Bos taurus GN LF PE 2 SV 1				780566343
2738	P01044	KNG1_BOVIN	Kininogen 1 OS Bos taurus GN KNG1 PE 1 SV 1				688903573
2739	P01045	KNG2_BOVIN	Kininogen 2 OS Bos taurus GN KNG2 PE 1 SV 1				687101717
54664	REVERSE23019	Reversed	Sequence 23019				1502984808
27301	A5D7R6	A5D7R6_BOVIN	ITIH2 protein OS Bos taurus GN ITIH2 PE 2 SV 1				1061866199
21778	G8JKW7	G8JKW7_BOVIN	Uncharacterized protein OS Bos taurus GN SERPINA3 PE 3 SV 1				463443600
